# Supplementary material for: Streptococcus suis serotype 9 in Italy: genomic insights into high-risk clones with emerging resistance to penicillin
Source: J Antimicrob Chemother. 2023 Dec 28;79(2):403–11. doi: 10.1093/jac/dkad395 (PMC10832592; doi:10.1093/jac/dkad395)
Supplement: dkad395_Supplementary_Data [file dkad395_supplementary_data.zip]

Archive with 5 entries (5 files):
- Figure_S1_S2_S3_CLEAN.docx
- Table_S1_r1.xlsx
- Table_S2_r1.xlsx
- Table_S3-S4_r1_CLEAN.docx
- Table_S5_r1.xlsx
