# Supplementary material for: Streptococcus suis serotype 9 in Italy: genomic insights into high-risk clones with emerging resistance to penicillin
Source: J Antimicrob Chemother. 2023 Dec 28;79(2):403–11. doi: 10.1093/jac/dkad395 (PMC10832592; doi:10.1093/jac/dkad395)
Supplement: dkad395_Supplementary_Data [file dkad395_supplementary_data.zip › Table_S1_r1.xlsx]

## Sheet: Foglio1
Table S1. Whole dataset information is showed.
strain_id	year	company	province	country	source	pathogen	serotype	ST	mrp	epf	sly	MCG	MIC values													Virulence factors
													Ceftiofur	Penicillin	Ampicillin	Amoxicillin	Sulfametoxazole+ thrimethoprim	Enrofloxacin	Tetracycline	Florfenicol	Tylosin	Clindamycin	Neomycin	Gentamicin	SDM	05SSU0293	05SSU1440	adcR	apbE	apuA	aroK	bga	carA	ccpA	cdd	ciaRH	codY	cps2C	dppIV	dpr	enolase	fbps	fhs	flpS	fur	gap	gdpP	glnA	gloA
S129	2017	A	CN	Italy	Pig	SYS-BRAIN	9	ST123	pos	neg	pos	3	1	0.5	0.12	NA	0.5	1	16	1	>32	>16	<4	<1	>256	0	0	1	0	0	1	1	0	0	0	0	0	0	0	0	1	0	0	1	0	1	1	1	1
S136	2017	A	CN	Italy	Pig	UNKNOWN	9	ST1541	neg	neg	neg	1	1	0.12	0.12	NA	4	0.5	16	8	>32	>16	32	8	>256	0	0	0	0	0	1	1	0	0	0	0	1	0	0	1	1	0	0	1	0	1	1	1	0
S146	2017	A	MN	Italy	Pig	SYS-BRAIN	9	ST123	pos	neg	pos	3	0.5	0.5	0.12	NA	4	0.5	16	1	>32	>16	<4	2	<256	0	0	1	1	0	1	1	0	0	1	0	0	0	0	0	1	0	0	0	0	0	0	1	1
S160	2018	C	AP	Italy	Pig	SPLEEN	9	ST123	pos	neg	pos	3	0.5	1	0.12	NA	4	1	16	2	>32	>16	8	2	>256	0	0	1	0	0	1	1	0	0	0	0	0	0	0	0	1	0	0	1	0	1	1	1	1
S186	2018	C	AP	Italy	Pig	SPLEEN	9	ST123	pos	neg	pos	3	0.5	1	0.12	NA	0.5	1	16	2	>32	>16	8	2	>256	0	0	1	0	0	1	1	0	0	0	0	0	0	0	0	1	0	0	1	0	1	1	1	1
S271	2018	B	MN	Italy	Pig	SYS-BRAIN	9	ST123	pos	neg	pos	3	1	0.12	0.12	NA	0.5	0.5	16	2	>32	>16	8	2	>256	0	0	1	1	0	1	1	0	0	1	0	0	0	0	0	1	0	0	1	0	1	1	1	1
S299	2018	UNKNOWN	UNKNOWN	Italy	Pig	SYS-BRAIN	9	ST1540	neg	neg	neg	UNKNOWN	1	0.25	0.12	NA	0.5	1	16	2	>32	>16	>32	>16	<256	1	0	0	1	0	1	1	0	1	0	0	1	0	0	0	1	0	0	1	0	1	1	1	0
S300	2018	UNKNOWN	UNKNOWN	Italy	Pig	SYS-BRAIN	9	ST1540	neg	neg	neg	UNKNOWN	1	0.25	0.12	NA	0.5	1	16	2	>32	>16	>32	>16	<256	1	0	0	1	0	1	1	0	1	0	0	1	0	0	0	1	0	0	0	0	1	1	1	0
S302	2018	A	UNKNOWN	Italy	Pig	SYS-BRAIN	9	ST1540	neg	neg	neg	UNKNOWN	2	0.25	0.12	NA	0.5	1	16	2	>32	>16	>32	>16	<256	1	0	0	1	0	1	1	0	1	0	0	1	0	0	0	1	0	0	1	0	1	1	1	0
S306	2018	UNKNOWN	UNKNOWN	Italy	Pig	SYS-BRAIN	9	ST123	pos	neg	pos	3	0.5	1	0.12	NA	0.5	1	16	2	>32	>16	8	2	>256	0	0	1	0	0	1	1	0	0	0	0	0	0	0	0	1	0	0	1	0	1	1	1	1
S309	2018	UNKNOWN	UNKNOWN	Italy	Pig	SYS-BRAIN	9	ST123	pos	neg	pos	3	2	1	1	NA	4	0.5	16	2	>32	>16	<4	2	>256	0	0	1	1	0	1	1	0	0	1	0	0	0	0	0	1	0	0	1	0	1	1	1	1
S313	2018	UNKNOWN	UNKNOWN	Italy	Pig	KIDNEY	9	ST123	pos	neg	pos	3	1	2	1	NA	4	1	16	2	>32	>16	8	2	>256	0	0	1	1	0	1	1	0	0	1	0	0	0	0	0	1	0	0	1	0	1	1	1	1
S365	2019	UNKNOWN	IS	Italy	Pig	LIVER	9	ST123	pos	neg	pos	3	1	2	0.12	NA	0.5	0.5	1	1	<0,5	<0,25	<4	>16	>256	0	0	1	1	0	1	1	0	0	0	0	0	0	0	0	1	0	0	1	0	1	1	1	1
S366	2019	A	PG	Italy	Pig	SYS-BRAIN	9	ST16	pos	neg	pos	1	0.25	0.12	0.12	NA	0.5	1	16	1	>32	>16	8	2	>256	1	0	1	0	0	1	1	0	1	0	1	1	0	1	0	1	0	1	1	0	1	1	1	0
S411	2019	A	PG	Italy	Pig	SYS-BRAIN	9	ST16	pos	neg	pos	1	0.25	0.12	0.12	NA	0.5	0.5	16	0.5	>32	>16	<4	2	>256	1	0	1	0	0	1	1	0	1	0	1	1	0	1	0	1	0	1	1	0	1	1	1	0
S412	2019	UNKNOWN	TO	Italy	Pig	SYS-BRAIN	9	ST123	pos	neg	pos	3	0.5	1	0.12	NA	0.5	1	16	1	>32	>16	<4	2	>256	0	0	1	0	0	1	1	0	0	0	0	0	0	0	0	1	0	0	1	0	1	1	1	1
S425	2019	UNKNOWN	GO	Italy	Pig	SYS-BRAIN	9	ST123	pos	neg	pos	3	0.5	1	0.12	NA	0.5	1	16	1	>32	>16	<4	2	>256	0	0	1	0	0	1	1	0	0	0	0	0	0	0	0	1	0	0	1	0	1	1	1	1
S426	2019	UNKNOWN	TV	Italy	Pig	SYS-BRAIN	9	ST123	pos	neg	pos	3	0.5	1	0.12	NA	0.5	1	16	1	>32	>16	<4	2	>256	0	0	1	1	0	1	1	0	0	0	0	0	0	0	0	1	0	0	1	0	0	1	1	1
S427	2019	UNKNOWN	TV	Italy	Pig	SYS-BRAIN	9	ST123	neg	neg	neg	3	0.5	1	0.12	NA	0.5	1	16	2	<0,5	<0,25	<4	2	>256	0	0	1	0	0	1	1	0	0	0	0	0	0	0	0	1	0	0	1	0	1	0	1	1
S430	2019	UNKNOWN	UD	Italy	Pig	SYS-BRAIN	9	ST94	pos	neg	pos	3	2	0.25	0.12	NA	0.5	1	16	1	>32	>16	32	2	>256	0	0	1	1	0	1	1	0	0	0	0	0	0	0	0	1	0	0	1	0	1	1	1	1
S434	2019	UNKNOWN	PN	Italy	Pig	SYS-BRAIN	9	ST16	pos	neg	pos	1	0.25	0.12	0.12	NA	0.5	1	16	1	NA	NA	NA	NA	NA	1	0	1	0	0	0	1	0	1	0	1	1	0	1	0	1	0	1	1	0	1	1	1	0
S435	2019	UNKNOWN	VE	Italy	Pig	SYS-BRAIN	9	ST123	pos	neg	pos	3	2	1	1	NA	0.5	1	16	1	>32	>16	16	16	>256	0	0	1	1	0	1	1	0	0	1	0	0	0	0	0	1	0	0	1	0	1	1	1	1
S436	2019	UNKNOWN	UD	Italy	Pig	SYS-BRAIN	9	ST123	pos	neg	pos	3	0.5	1	0.12	NA	0.5	1	16	2	>32	>16	<4	2	>256	0	0	1	0	0	1	1	0	0	0	0	0	0	0	0	1	0	0	1	0	1	1	1	1
S437	2019	UNKNOWN	UD	Italy	Pig	SYS-BRAIN	9	ST123	pos	neg	pos	3	0.5	1	0.12	NA	0.5	1	16	1	>32	>16	<4	2	>256	0	0	1	0	0	1	1	0	0	0	0	0	0	0	0	1	0	0	1	0	1	1	1	1
S438	2019	UNKNOWN	AP	Italy	Pig	SYS-BRAIN	9	ST123	pos	neg	pos	3	0.5	1	0.12	NA	0.5	1	16	2	<0,5	<0,25	<4	2	<256	0	0	1	0	0	1	1	0	0	0	0	0	0	0	0	1	0	0	1	0	1	1	1	1
S443	2020	UNKNOWN	UNKNOWN	Italy	Pig	SYS-BRAIN	9	ST123	pos	neg	pos	NA	1	1	0.5	NA	0.5	1	16	1	NA	NA	NA	NA	NA	0	0	1	1	0	1	1	0	0	1	0	0	0	0	0	1	0	0	1	0	1	1	1	1
S447	2020	UNKNOWN	CN	Italy	Pig	SYS-BRAIN	9	ST1540	neg	neg	neg	NA	0.5	0.12	0.12	NA	0.5	1	16	1	<0,5	<0,25	8	>16	<256	1	0	0	1	0	1	1	0	1	0	0	1	0	0	0	1	0	0	1	0	1	1	1	0
S456	2020	UNKNOWN	TV	Italy	Pig	SYS-BRAIN	9	ST123	pos	neg	pos	NA	0.25	0.25	0.12	NA	0.5	0.5	16	1	>32	>16	<4	<1	<256	0	0	1	0	0	1	1	0	0	0	0	0	0	0	0	1	0	0	1	0	1	1	1	1
S475	2020	A	BS	Italy	Pig	JOINT	9	ST1953	pos	neg	pos	NA	2	1	0.5	NA	0.5	1	16	1	>32	>16	<4	>16	<256	0	0	1	1	0	1	1	0	0	1	0	0	0	0	0	1	0	0	1	0	1	1	1	1
S485	2020	A	CR	Italy	Pig	SYS-BRAIN	9	ST1953	pos	neg	pos	NA	1	1	1	NA	0.5	2	16	2	>32	>16	8	16	>256	0	0	1	1	0	1	1	0	0	1	0	0	0	0	0	1	0	0	1	0	1	1	1	1
S494	2020	UNKNOWN	UD	Italy	Pig	SYS-BRAIN	9	ST123	pos	neg	pos	NA	0.5	1	0.25	NA	0.5	1	16	1	>32	>16	8	2	>256	0	0	1	0	0	1	1	0	0	0	0	0	0	0	0	1	0	0	1	0	1	1	1	1
S499	2004	UNKNOWN	UNKNOWN	Italy	Pig	RESP	9	ST94	NA	NA	NA	NA	0.25	0.12	0.12	NA	0.5	1	16	1	<0,5	<0,25	16	<1	>256	0	0	1	1	0	1	1	0	0	0	0	0	0	0	0	1	0	0	1	0	1	1	1	1
S500	2008	UNKNOWN	UNKNOWN	Italy	Wild boar	LIVER	9	ST1954	NA	NA	NA	NA	0.25	0.12	0.12	NA	0.5	1	16	1	>32	1	32	4	<256	1	1	1	0	1	1	1	0	1	0	0	1	1	1	0	1	1	0	1	0	1	1	1	0
S502	2003	UNKNOWN	UNKNOWN	Italy	Pig	RESP	9	ST16	NA	NA	NA	NA	0.25	0.12	0.12	NA	0.5	1	16	1	>32	>16	16	4	<256	1	0	1	0	0	1	1	0	1	0	1	1	0	1	0	1	0	1	1	0	1	1	1	0
S503	2004	UNKNOWN	UNKNOWN	Italy	Pig	SYS-BRAIN	9	ST16	NA	NA	NA	NA	0.25	0.12	0.12	NA	0.5	1	16	1	>32	>16	8	<1	<256	1	0	1	0	0	0	1	0	1	0	1	1	0	1	0	1	0	1	1	1	1	1	1	0
S504	2004	UNKNOWN	UNKNOWN	Italy	Pig	SYS-BRAIN	9	ST123	NA	NA	NA	NA	0.5	0.5	0.12	NA	0.5	1	16	1	<0,5	<0,25	<4	2	<256	0	0	1	1	0	1	1	0	0	0	0	0	0	0	0	1	0	0	1	0	1	1	1	1
S511	2020	A	MN	Italy	Pig	SYS-BRAIN	9	ST123	pos	neg	pos	NA	2	1	1	NA	0.5	1	16	1	NA	NA	NA	NA	NA	0	0	1	1	0	1	1	0	0	1	0	0	0	0	0	1	0	0	1	0	1	1	1	1
S528	2020	A	PG	Italy	Pig	SYS-BRAIN	9	ST16	pos	neg	pos	NA	0.25	0.12	0.12	NA	0.5	0.5	16	1	>32	>16	<4	2	>256	1	0	1	0	0	1	1	0	1	0	1	1	0	1	0	1	0	1	1	1	1	1	1	0
S530	2020	UNKNOWN	PD	Italy	Pig	SYS-BRAIN	9	ST1546	pos	neg	pos	NA	0.25	0.12	0.12	NA	0.5	1	16	1	>32	>16	16	2	>256	1	0	0	0	0	0	1	0	1	0	1	0	0	0	0	1	0	0	1	1	1	1	1	1
S531	2020	UNKNOWN	VR	Italy	Pig	SYS-BRAIN	9	ST1955	pos	neg	pos	NA	0.25	0.12	0.12	NA	0.5	1	16	1	<0,5	<0,25	8	2	>256	1	0	1	0	0	0	1	0	1	0	1	1	0	1	0	1	0	1	1	1	1	1	1	0
S533	2020	UNKNOWN	VR	Italy	Pig	SYS-BRAIN	9	ST123	pos	neg	pos	NA	0.25	1	0.12	NA	0.5	1	16	1	>32	>16	<4	<1	>256	0	0	1	0	0	1	1	0	0	0	0	0	0	0	0	1	0	0	1	0	1	1	1	1
S547	2021	UNKNOWN	TV	Italy	Pig	SYS-BRAIN	9	ST1540	pos	neg	pos	NA	0.25	0.5	0.12	NA	0.5	1	16	2	>32	>16	>32	2	>256	0	0	0	1	0	1	1	0	1	0	0	1	0	0	0	1	0	0	1	0	1	1	1	0
S550	2021	A	TO	Italy	Pig	LIVER	9	ST123	neg	neg	neg	NA	1	0.25	0.12	NA	0.5	1	16	2	NA	NA	NA	NA	NA	0	0	1	0	0	1	1	0	0	0	0	0	0	0	0	1	0	0	1	0	1	1	1	1
S551	2021	A	TO	Italy	Pig	SYS-BRAIN	9	ST1540	neg	neg	pos	NA	1	0.5	0.12	NA	0.5	1	16	2	NA	NA	NA	NA	NA	1	0	0	1	0	1	1	0	1	0	0	1	0	0	0	1	0	0	1	0	1	1	1	0
S567	2002	NA	VR	Italy	Pig	UNKNOWN	9	ST123	pos	neg	pos	NA	0.25	0.12	0.12	NA	0.5	1	16	1	>32	>16	<4	2	>256	0	0	1	1	0	1	1	0	0	0	0	0	0	0	0	1	0	0	1	0	1	1	1	1
S568	2003	UNKNOWN	LO	Italy	Pig	RESP	9	ST123	pos	neg	pos	NA	0.25	0.12	0.12	NA	0.5	1	16	1	>32	>16	<4	2	>256	0	0	1	1	0	1	1	0	0	0	0	0	0	0	0	1	0	0	1	0	1	1	1	1
S569	2010	UNKNOWN	CR	Italy	Pig	SYS-BRAIN	9	ST123	pos	neg	pos	NA	0.5	0.5	0.12	NA	0.5	0.5	16	1	>32	>16	<4	2	>256	0	0	1	1	0	1	1	0	0	1	0	0	0	0	0	1	0	0	1	0	1	1	1	1
S572	2013	UNKNOWN	CR	Italy	Pig	SYS-OTHER	9	ST123	pos	neg	pos	NA	0.5	0.5	0.12	NA	0.5	0.5	16	1	>32	>16	<4	2	>256	0	0	1	1	0	1	1	0	0	0	0	0	0	0	0	1	0	0	1	0	1	1	1	1
S573	2008	UNKNOWN	BS	Italy	Pig	SYS-BRAIN	9	ST123	pos	neg	pos	NA	1	0.5	0.5	NA	0.5	0.5	16	1	>32	>16	<4	2	>256	0	0	1	1	0	1	1	0	0	1	0	0	0	0	0	1	0	0	1	0	1	1	1	1
S575	2010	UNKNOWN	VR	Italy	Pig	UNKNOWN	9	ST123	pos	neg	pos	NA	1	1	1	NA	0.5	1	16	1	>32	>16	<4	2	>256	0	0	1	1	0	1	1	0	0	1	0	0	0	0	0	1	0	0	1	0	1	1	1	1
S577	2012	UNKNOWN	PR	Italy	Pig	RESP	9	ST123	pos	neg	pos	NA	0.25	0.5	0.12	NA	0.5	1	16	1	>32	>16	<4	2	>256	0	0	1	1	0	1	1	0	0	0	0	0	0	0	0	1	0	0	1	0	1	1	1	1
S578	2002	UNKNOWN	PC	Italy	Pig	RESP	9	ST17	pos	neg	pos	NA	0.25	0.12	0.12	NA	0.5	0.25	16	1	>32	>16	16	4	>256	1	0	1	0	1	1	1	1	0	0	1	1	0	1	0	1	0	0	1	0	1	1	1	0
S579	2005	UNKNOWN	CR	Italy	Pig	SYS-BRAIN	9	ST16	pos	neg	pos	NA	0.25	0.12	0.12	NA	0.5	0.5	16	1	>32	>16	16	4	>256	1	0	1	0	0	1	1	0	1	0	1	1	0	1	0	1	0	1	1	1	1	1	1	0
S580	2002	UNKNOWN	BS	Italy	Pig	RESP	9	ST1956	neg	neg	pos	NA	0.25	0.12	0.12	NA	0.5	1	16	1	>32	>16	16	4	>256	1	0	1	0	0	1	1	0	1	0	1	1	0	1	0	1	0	1	1	0	1	1	1	0
S581	2008	UNKNOWN	LO	Italy	Pig	RESP	9	ST123	pos	neg	pos	NA	0.25	0.5	0.12	NA	0.5	0.5	2	1	<0,5	<0,25	<4	2	>256	0	0	1	1	0	1	1	0	0	0	0	0	0	0	0	1	0	0	1	0	1	1	1	1
S582	2013	UNKNOWN	PR	Italy	Pig	SYS-BRAIN	9	ST136	pos	neg	pos	NA	0.25	0.12	0.12	NA	0.5	0.5	16	1	>32	>16	<4	2	>256	1	0	1	0	0	1	1	0	1	0	1	1	0	1	0	1	0	1	1	0	1	1	1	0
S584	2008	UNKNOWN	CR	Italy	Pig	LIVER	9	ST1957	pos	neg	neg	NA	0.25	0.12	0.12	NA	0.5	0.5	16	0.5	<0,5	<0,25	<4	4	>256	1	0	1	0	1	1	1	1	0	0	0	1	0	1	0	1	0	0	1	1	1	1	1	0
S585	2003	UNKNOWN	PV	Italy	Pig	RESP	9	ST1956	neg	neg	pos	NA	0.25	0.12	0.12	NA	0.5	0.5	16	1	>32	>16	<4	2	>256	1	0	0	0	0	1	1	0	1	0	1	1	0	1	0	1	0	1	1	0	1	1	1	0
S590	2020	UNKNOWN	UD	Italy	Pig	UNKNOWN	9	ST123	pos	neg	pos	NA	0.25	1	0.25	NA	0.5	1	16	1	>32	>16	<4	2	>256	0	0	1	0	0	1	1	0	0	0	0	0	0	0	0	1	0	0	1	0	1	1	1	1
S593	2021	UNKNOWN	UD	Italy	Pig	UNKNOWN	9	ST123	pos	neg	pos	NA	0.25	1	0.25	NA	0.5	1	16	2	>32	>16	<4	2	>256	0	0	1	0	0	1	1	0	0	0	0	0	0	0	0	1	0	0	1	0	1	1	1	1
S596	2021	UNKNOWN	MC	Italy	Pig	SYS-BRAIN	9	ST123	pos	neg	pos	NA	0.25	0.5	0.25	NA	0.5	1	16	1	>32	>16	<4	<1	<256	0	0	1	1	0	1	1	0	0	0	0	0	0	0	0	1	0	0	1	0	1	1	1	1
S597	2021	UNKNOWN	PG	Italy	Pig	SYS-BRAIN	9	ST16	pos	neg	pos	NA	0.25	0.12	0.12	NA	0.5	0.5	16	1	>32	>16	8	2	>256	1	0	1	0	0	0	1	0	1	0	1	1	0	1	0	1	0	1	1	0	1	1	1	0
S599	2021	UNKNOWN	AR	Italy	Pig	SYS-BRAIN	9	ST16	pos	neg	pos	NA	0.25	0.12	0.12	NA	0.5	1	16	1	>32	>16	8	2	<256	1	0	1	0	0	1	1	0	1	0	1	1	0	1	0	1	0	1	1	0	1	1	1	0
S600	2019	UNKNOWN	PN	Italy	Pig	SYS-BRAIN	9	ST94	pos	neg	pos	NA	1	0.12	0.12	NA	0.5	0.5	16	1	>32	>16	32	2	<256	0	0	1	1	0	1	1	0	0	0	0	0	0	0	0	1	0	0	1	0	1	1	1	1
S601	2020	UNKNOWN	PN	Italy	Pig	PERICARDIUM	9	ST94	pos	neg	pos	NA	1	0.12	0.12	NA	0.5	1	16	1	>32	>16	>32	2	<256	0	0	1	1	0	1	1	0	0	0	0	0	0	0	0	1	0	0	1	0	1	1	1	1
S602	2021	UNKNOWN	PN	Italy	Pig	LIVER	9	ST94	pos	neg	pos	NA	1	1	0.12	NA	0.5	1	16	1	>32	>16	32	2	<256	0	0	1	1	0	1	1	0	0	0	0	0	0	0	0	1	0	0	1	0	1	1	1	1
[truncated: 401 more columns]
