# Supplementary material for: Streptococcus suis serotype 9 in Italy: genomic insights into high-risk clones with emerging resistance to penicillin
Source: J Antimicrob Chemother. 2023 Dec 28;79(2):403–11. doi: 10.1093/jac/dkad395 (PMC10832592; doi:10.1093/jac/dkad395)
Supplement: dkad395_Supplementary_Data [file dkad395_supplementary_data.zip › Table_S2_r1.xlsx]

## Sheet: Foglio1
Table S2. Substitutions at the PBP sequences, PBP-groups of reference, association with MIC values and location.
Substitution	PBP-group	Association	Location
PBP2A_I34V	1
PBP2A_I121V	1
PBP2A_N233D	1
PBP2A_A561S	1		TPD
PBP2A_S660T	1
PBP2B_I414V	1		TPD
PBP2X_I72T	1
PBP2X_L204P	1
PBP1B_T578A	2
PBP1B_A765P	2
PBP2X_D136A	3
PBP2X_R628Q/Y/L	3		C-terminal
PBP1B_E576K	4	Increase of a factor of 1.9 and 1.6 in the MIC values for Penicillin and Ceftiofur, respectively
PBP1B_S782A	4
PBP1B_N789T	4
PBP1A_T685A	4
PBP1A_A710S	4
PBP1A_G734D	4
PBP2A_H27R	4
PBP2X_S450T	4		TPD
PBP2X_T551S	4		TPD KSG
PBP2X_I568T	4		TPD YIN
PBP2X_K678V/N/L/A	4
PBP2B_K143E	5	Increase of a factor of 3.4 in the MIC values for Penicillin
PBP2B_N179S	5
PBP2B_S206A/V	5
PBP2B_I300V	5
PBP2B_R332K	5
PBP2B_N356E	5		TPD
PBP2B_S374A	5		TPD
PBP2B_S375G	5		TPD
PBP2B_T376S	5		TPD
PBP2B_Y432W	5		TPD
PBP2B_G433DEL	5		TPD
PBP2B_I452A/V	5		TPD next to SSN
PBP2B_K479T	5		TPD
PBP2B_D512E	5		TPD
PBP2B_K513E	5		TPD
PBP2B_T515S	5		TPD
PBP2B_T625R	5		TPD KTG
PBP2B_K674N	5		TPD
PBP2X_A627S/T	5		C-terminal
PBP2B_D115N	6
PBP2B_N606I	6		TPD
PBP2X_V593S	6		TPD
PBP2X_L597M	6		TPD
PBP2X_S604N	6		TPD
PBP2X_N616S	6		TPD
PBP2X_P622A	6		C-terminal
PBP2X_A630T/E	6		C-terminal
PBP2X_N631T/K/S	6		C-terminal
PBP2X_Q636K/R	6		C-terminal
PBP2X_A644S	6		C-terminal
PBP2X_Q655E/Y/N	6
PBP2X_A666S/T	6
PBP2X_K670N/Q	6
PBP2X_I680A	6
PBP2X_V685I	6
PBP2X_E694T/D	6
PBP2X_I701L	6
PBP2X_Y361F	7		TPD
PBP2X_D486N	7		TPD
PBP1B_A802V	8
PBP2A_D18N	8
PBP2A_P37L	8
PBP2B_A124T	8
PBP2B_V641I/L	8		TPD
PBP2X_K172E	8
PBP2X_E693K	8
PBP2B_D587E	9	Increase of a factor of 2.9 in the MIC values for Ceftiofur	TPD
PBP2X_I236L/V	9
PBP2X_K251N/T	9
PBP2X_T254Q/K	9
PBP2X_V257I	9		TPD
PBP2X_N284T	9		TPD
PBP2X_A380E/D	9		TPD
PBP2X_Y382K/M/Q	9		TPD
PBP2X_M437L	9		TPD
PBP2X_S445T	9		TPD
PBP2X_T491S	9		TPD
PBP2X_V494L/I	9		TPD
PBP2X_Y525F	9		TPD
PBP2X_D541E	9		TPD next to KSG
PBP2X_V547M	9		TPD next to KSG
PBP2B_P8S	10	Increase of a factor of 3.5 in the MIC values for Ampicillin
PBP2B_N63T	10
PBP2B_I66V	10
PBP2B_T507I	10		STG TPD
PBP2X_P2S	10
PBP2X_K7R	10
PBP2X_K14R	10
PBP2X_K15R	10
PBP2X_S20T	10		SKN
PBP2X_R24Q	10
PBP2X_R25K	10
PBP2X_S29N	10
PBP2X_V37I	10
PBP2X_I43S	10
PBP2X_Y47L	10
PBP2X_F55A	10
PBP2X_D58S	10
PBP2X_R69Q/L	10
PBP2X_K76R	10
PBP2X_V97I	10
PBP2X_E104D	10
PBP2X_L109F	10		SELK
PBP2X_K111E	10
PBP2X_Q116E	10
PBP2X_S117A	10
PBP2X_S118T	10
PBP2X_F127L	10
PBP2X_K128N	10
PBP2X_H130Y	10
PBP2X_M139N	10
PBP2X_E140Q	10
PBP2X_A173T	10
PBP2X_E177K	10
PBP2X_L220M	10
PBP2X_V245I	10
PBP2X_N279T	10		TPD
PBP2X_R288K	10		TPD
PBP2X_V295I	10		TPD
PBP2X_Q321A	10		TPD
PBP2X_L324M	10		TPD
PBP2X_L325I	10		TPD
PBP2X_V346L	10		TPD
PBP2X_N364S	10		TPD
PBP2X_V367T	10		TPD
PBP2X_L378V	10		TPD
PBP2X_S383E	10		TPD
PBP2X_Y389F	10		TPD next to SSN
PBP2X_M401V	10		TPD
PBP2X_Q405E	10		TPD
PBP2X_Q407E	10		TPD next to SSN
PBP2X_F422Y	10		TPD
PBP2X_T467S	10		TPD
PBP2X_D511A	10		TPD
PBP2X_R514G	10		TPD
PBP2X_N569K	10		TPD YIN
PBP2X_N595S	10		TPD next to KSG
PBP2X_R600N/D	10		TPD
PBP2X_D601T/S	10		TPD
PBP2X_K741E	10
PBP1B_K317E	11
PBP1B_K338E	11
PBP1B_K372G	11
PBP1B_T499I	11
PBP1B_S779T	11
PBP1A_T245P	11
PBP1A_A361S	11		TPD
PBP1A_INS698T	11
PBP1A_INS699A	11
PBP1A_INS700T	11
PBP1A_INS701E	11
PBP1A_INS702T	11
PBP1A_INS703A	11
PBP1A_INS704T	11
PBP1A_INS705S	11
PBP1A_INS706S	11
PBP1A_INS707T	11
PBP1A_INS708E	11
PBP2A_R42H	11
PBP2A_K139E	11
PBP2A_A152V	11
PBP2A_R157K	11
PBP2A_R379T	11		TPD
PBP2A_A682T	11
PBP2A_E698D	11
PBP2A_Q715K	11
PBP2B_Q74K	11
PBP2B_K76T	11
PBP2B_E82Q	11
PBP2B_P92S	11
PBP2B_V408I	11		TPD
PBP2B_Q415L	11		TPD
PBP2B_T521M	11		TPD
PBP2B_A539V	11		TPD
PBP2B_I542V	11		TPD
PBP2B_T547K	11		TPD
PBP2B_A562P	11		TPD
PBP2B_E568D	11		TPD
PBP2B_E586D	11		TPD
PBP2B_S589A	11		TPD
PBP2B_V598L	11		TPD
PBP2B_S602G	11		TPD
PBP2B_A633P	11		TPD
PBP2B_D636E	11		TPD
PBP2X_E253K	11
PBP2X_K286R	11		TPD
PBP2X_L463I	11		TPD
PBP2X_A468S	11		TPD
PBP2X_I474V	11		TPD
PBP2X_S496A/T	11		TPD
PBP2X_L533V	11		TPD
PBP2X_Q560L	11		TPD
PBP2B_R19C	12
PBP2X_T418A	12		TPD
PBP2X_A460V	12		TPD
PBP2X_S621A/V	12		C-terminal
PBP2X_L640I	12		C-terminal
PBP2X_I641T/V	12		C-terminal
PBP2X_S648T	12
PBP2X_Q658H	12
PBP2X_V660I	12
PBP2X_V671A	12
PBP2X_S677T	12
PBP2X_D707G	12
PBP2X_F709I	12
PBP2X_K720E	12
PBP2X_T722S/Q	12
PBP2X_S724T	12
PBP2B_A364T	13		TPD
PBP2X_V18I	13
PBP2X_E146K	13
PBP2X_N182D	13
PBP2X_P190S	13
PBP2X_H212Y	13
PBP2X_D269N	13		TPD
PBP2B_I428L	14		TPD
PBP2B_A468P	14		TPD
PBP2B_Y471F	14		TPD
PBP2B_T477A	14		TPD
PBP2B_S497P	14		TPD
PBP2B_Q291E	15
PBP2B_E304K	15
PBP2B_A340S	15
PBP1B_A577V	16
PBP1B_D805E	16
PBP1B_S806T	16
PBP1A_R118H	16
PBP1A_N264T	16
PBP1A_V452I	16		TPD
PBP1A_N455D	16		TPD
PBP1A_S473G	16		TPD next to SSN
PBP1A_K475Q	16		TPD next to SSN
PBP1A_K518Q	16		TPD
PBP1A_K521Q	16		TPD
PBP1A_S574A	16		TPD
PBP2A_N354D	16		TPD
PBP2A_S430A	16		TPD
PBP2A_M433T	16		TPD
PBP2A_A434P	16		TPD
PBP2A_L479F	16		TPD
PBP2A_Y487F	16		TPD
PBP2A_Q489P	16		TPD
PBP2A_V504A	16		TPD
PBP2A_A522S	16		TPD
PBP2A_T523A	16		TPD
PBP2A_K527D	16		TPD
PBP2A_E549Q	16		TPD
PBP2A_T555S	16		TPD
PBP2A_A568S	16		TPD
PBP2A_T578L	16		TPD
PBP2A_T581S	16		TPD
PBP2A_T584A	16		TPD
PBP2A_A585T	16		TPD
PBP2A_H588Y	16		TPD next to KTG
PBP2A_I589L	16		TPD next to KTG
PBP2A_H610Y	16
PBP2A_S638G	16
PBP2A_K641M	16
PBP2A_S644T	16
PBP2A_Q647R	16
PBP2A_N651D	16
PBP2A_S652A	16
PBP2A_Y656N	16
PBP2A_K661S	16
PBP2A_E663D	16
PBP2A_A669V	16
PBP2B_L18F	16
PBP2B_A104P	16
PBP2X_A359E	16		TPD
PBP2X_T402I	16		TPD
PBP2X_A434V	16		TPD
PBP2X_Q453H	16		TPD
PBP2X_T489S	16		TPD
PBP2X_A492V	16		TPD
PBP2X_S495A	16		TPD
PBP2X_V500I	16		TPD
PBP2X_S556G	16		TPD next to KSG
PBP2X_V603I	16		TPD
PBP2X_E634D	16		C-terminal
PBP2X_K669R	16
PBP2X_V673L	16
PBP2X_G676D	16
PBP2X_A681P	16
PBP2X_F692L	16
PBP2X_D728K	16
PBP2X_S730N	16
PBP2X_A736K	16
PBP2X_I743L	16
PBP2X_I745V	16
PBP2X_D749E	16
PBP1B_A49G	17
PBP1B_A419S	17
PBP2X_A625S	Substitution 112		C-terminal
PBP2B_P234L	Substitution 137
PBP1B_A426V	Substitution 34
PBP1B_F623L	Substitution 39
PBP1A_S508N	Substitution 56		TPD
PBP1A_D197N	Substitution 48
PBP1A_T606P	Substitution 60		YTN (S/Y)XN
