# Supplementary material for: Streptococcus suis serotype 9 in Italy: genomic insights into high-risk clones with emerging resistance to penicillin
Source: J Antimicrob Chemother. 2023 Dec 28;79(2):403–11. doi: 10.1093/jac/dkad395 (PMC10832592; doi:10.1093/jac/dkad395)
Supplement: dkad395_Supplementary_Data [file dkad395_supplementary_data.zip › Table_S5_r1.xlsx]

## Sheet: Foglio1
Table S5. Presence of substitution of PBPs in the Spanish isolates.
Isolate	ST	PBP2B_N356E	PBP2B_S374A	PBP2B_S375G	PBP2B_T376S	PBP2B_Y432W	PBP2B_G433_DEL	PBP2B_I452A	PBP2B_K479T	PBP2B_T507I	PBP2B_D512E	PBP2B_K513E	PBP2B_T515S	PBP2B_D587E	PBP2B_T625R	PBP2B_K674N	PBP2X_N279T	PBP2X_N284T	PBP2X_R288K	PBP2X_V295I	PBP2X_Q321A	PBP2X_L324M	PBP2X_L325I	PBP2X_V346L	PBP2X_N364S	PBP2X_V367T	PBP2X_L378V	PBP2X_A380E	PBP2X_Y382Q	PBP2X_S383E	PBP2X_Y389F	PBP2X_M401V	PBP2X_Q405E	PBP2X_Q407E	PBP2X_F422Y	PBP2X_M437L	PBP2X_S445T	PBP2X_S450T	PBP2X_T467S	PBP2X_T491S	PBP2X_V494I/L	PBP2X_D511A	PBP2X_R514G	PBP2X_Y525F	PBP2X_D541E	PBP2X_V547M	PBP2X_T551S	PBP2X_I568T	PBP2X_N569K
40	ST125	0	0	0	0	0	0	0	0	0	0	0	0	0	0	0	0	0	0	0	0	0	0	0	0	0	0	0	0	0	0	0	0	0	0	0	0	0	0	0	0	0	0	0	0	0	1	1	0
746_02	ST125	1	1	1	1	1	1	1	1	1	1	1	1	1	1	1	0	0	0	0	0	0	0	0	0	0	0	0	0	0	0	0	0	0	0	0	0	0	0	0	0	0	0	0	0	0	1	1	0
BA05_00440	ST123	1	1	1	1	1	1	1	1	0	1	1	1	0	1	1	1	1	1	1	1	1	1	1	1	1	1	1	1	1	1	1	1	1	1	1	1	1	1	1	1	1	1	1	1	1	1	0	1
BA05_00094	ST123	0	0	0	0	1	1	1	1	1	1	1	1	1	1	1	1	1	1	1	1	1	1	1	1	1	1	1	1	1	1	0	1	1	1	1	1	1	1	1	1	1	1	1	1	1	1	1	1
C04_1236_0	ST123	0	0	0	0	1	1	1	1	1	1	1	1	1	1	1	1	1	1	1	1	1	1	1	1	1	1	1	1	1	1	0	1	1	1	1	1	1	1	1	1	1	1	1	1	1	1	1	1
[truncated: 4 more columns]
